# Supplementary material for: Proton and Metal Dication Affinities of Tetracyclic Imidazo[4,5-b]Pyridine-Based Molecules: Insights from Mass Spectrometry and DFT Analysis
Source: Molecules. 2025 Jun 21;30(13):2684. doi: 10.3390/molecules30132684 (PMC12250928; doi:10.3390/molecules30132684)
Supplement: Supplementary file 1 [file molecules-30-02684-s001.zip]

Archive with 1 entries (1 files):
- molecules-3680055-supplementary.pdf
